# Supplementary material for: Exploring the molecular basis of insecticide resistance in the dengue vector Aedes aegypti: a case study in Martinique Island (French West Indies)
Source: BMC Genomics. 2009 Oct 26;10:494. doi: 10.1186/1471-2164-10-494 (PMC2770535; doi:10.1186/1471-2164-10-494)
Supplement: Additional file 1 — Microarray transcription data. This table contains all transcription data obtained from microarray analysis between the insecticide-resistant strain Vauclin and the susceptible strain Bora-Bora. Transcription ratios (Vauclin/Bora-Bora) and their associated corrected t-test P values are indicated for each gene in 4th-stage larvae and 3-days old adults. [file 1471-2164-10-494-S1.XLS]

## Sheet: Feuil1
	Suppl. Table 1. Microarray analysis of the differential transcription of detoxification genes between the insecticide-resistant strain Vauclin and the susceptible strain Bora-Bora.
			Larvae*			Adults*
	Probe name	Vectorbase acc. number	transcription ratio (Vauclin / Bora-Bora)	corrected P value		transcription ratio (Vauclin / Bora-Bora)	corrected P value
	60S_riboP_L44	AAEL003942	0.78	0.392		1.01	0.992
	60S_riboP_L8	AAEL000987	0.9	0.657		0.96	0.989
	60S_riboP_P1	AAEL005027	0.74	0.539		0.98	0.989
	AAEL000274	AAEL000274	0.95	0.899		0.84	0.315
	AAEL000342	AAEL000342	0.72	0.622		0.94	0.989
	AAEL000376	AAEL000376	1.23	0.867		0.65	0.85
	AAEL000495	AAEL000495	0.65	0.57		No Data	No Data
	AAEL002683	AAEL002683	0.98	0.967		1.22	0.901
	AAEL003154	AAEL003154	0.76	0.27		0.54	0.209
	AAEL004086	AAEL004086	0.25	0.28		1.49	0.503
	AAEL004088	AAEL004088	1.18	0.448		1.11	0.701
	AAEL004095	AAEL004095	0.33	0.448		No Data	No Data
	AAEL004096	AAEL004096	0.8	0.657		0.78	0.508
	AAEL004102	AAEL004102	0.56	0.27		0.76	0.208
	AAEL004118	AAEL004118	1.01	0.967		1.01	0.989
	AAEL004386	AAEL004386	1.49	0.512		0.93	0.989
	AAEL004388	AAEL004388	0.84	0.622		1.72	0.731
	AAEL004390	AAEL004390	0.32	0.304		2.44	0.208
	AAEL004400	AAEL004400	1.1	0.905		0.67	0.925
	AAEL004401	AAEL004401	0.61	0.333		0.96	0.989
	AAEL004823	AAEL004823	0.84	0.601		0.99	0.989
	AAEL005108	AAEL005108	0.96	0.957		1.27	0.908
	AAEL005416	AAEL005416	0.74	0.621		2.07	0.465
	AAEL006014	AAEL006014	0.31	0.067		0.96	0.989
	AAEL006163	AAEL006163	0.72	0.686		0.49	0.701
	AAEL006271	AAEL006271	1.1	0.957		0.78	0.232
	AAEL006928	AAEL006928	0.86	0.686		0.71	0.503
	AAEL007275	AAEL007275	0.81	0.712		0.89	0.58
	AAEL007868	AAEL007868	0.91	0.869		1.06	0.908
	AAEL008397	AAEL008397	1.13	0.712		1.13	0.756
	AAEL009134	AAEL009134	1.07	0.935		1.08	0.989
	AAEL010370	AAEL010370	0.98	0.979		0.6	0.792
	AAEL010382	AAEL010382	0.61	0.392		0.41	0.0612
	AAEL010801	AAEL010801	0.97	0.967		1.15	0.63
	AAEL011941	AAEL011941	0.65	0.459		2.78	0.531
	AAEL012069	AAEL012069	1.27	0.657		0.99	0.992
	AAEL012116	AAEL012116	1.09	0.832		1.07	0.824
	AAEL012238	AAEL012238	0.87	0.811		0.93	0.908
	AAEL012481	AAEL012481	0.71	0.28		1.06	0.989
	AAEL013171	AAEL013171	1.03	0.967		0.83	0.701
	AAEL013980	AAEL013980	0.54	0.27		0.86	0.58
	AAEL014064	AAEL014064	1.06	0.967		1.02	0.992
	AAEL014493	AAEL014493	1.05	0.967		0.65	0.678
	AAEL015002	AAEL015002	1.46	0.506		1.35	0.792
	AAGE01055570	AAGE01055570	1.57	0.847		1.3	0.889
	AAGE01273771	AAGE01273771	0.7	0.27		1.01	0.992
	AAGE1005255	AAGE1005255	1.06	0.869		0.6	0.631
	AaGSTd11	AAEL010582	0.28	0.512		1.24	0.767
	AaGSTd1-2	AAEL001061	0.93	0.903		0.33	0.796
	AaGSTd1-3	none	0.73	0.324		0.41	0.0298
	AaGSTd3	AAEL001059	0.74	0.262		0.49	0.883
	AaGSTd4	AAEL001054	0.99	0.987		No Data	No Data
	AaGSTd6	AAEL010591	1.52	0.0601		1.03	0.989
	AaGSTd7	AAEL001090	0.89	0.796		1.25	0.865
	AaGSTe2	AAEL007951	1.13	0.494		1.93	0.0967
	AaGSTe3	AAEL007947	2.17	0.0369		1.11	0.756
	AaGSTe4	AAEL007962	1.19	0.512		1.01	0.989
	AaGSTe6	AAEL007946	1.65	0.0991		0.63	0.631
	AaGSTe7	AAEL007948	1.87	0.00113		1.1	0.908
	AaGSTe8	AAEL007955	0.87	0.808		0.95	0.989
	AaGSTi1	AAEL011752	1.72	0.191		1.16	0.701
	AaGSTo1	none	1.02	0.962		1.16	0.78
	AaGSTs1-1	none	0.71	0.067		0.51	0.000431
	AaGSTs1-2	AAEL011741	1.24	0.633		0.7	0.0207
	AaGSTt1	AAEL009017	0.84	0.657		0.57	0.313
	AaGSTt2	AAEL009016	1.16	0.604		0.81	0.508
	AaGSTt3	AAEL009020	1.04	0.905		0.86	0.925
	AaGSTt4	AAEL004229	1	0.99		0.81	0.331
	AaGSTz1	none	0.87	0.712		2.16	0.508
	ace-2	AAEL012141	0.93	0.967		0.77	0.889
	Catalase	AAEL013407	0.93	0.847		0.43	0.145
	CCae1B	AAEL002367	0.63	0.254		0.8	0.58
	CCae1C	AAEL003195	1.4	0.505		0.47	0.889
	CCae2B	AAEL002385	1.07	0.967		0.72	0.226
	CCae2C	AAEL003196	1.68	0.00533		No Data	No Data
	CCae3B	AAEL002385	1.13	0.52		0.81	0.313
	CCae3C	AAEL003181	0.78	0.897		No Data	No Data
	CCae3o	AAEL011944	0.68	0.0601		No Data	No Data
	CCae4C	AAEL003187	1.21	0.682		2.21	0.511
	CCae5C	AAEL003201	1.17	0.796		No Data	No Data
	CCae6C	AAEL003198	0.68	0.067		No Data	No Data
	CCEae1A_a	AAEL005113	0.56	0.0369		1.04	0.989
	CCEae1A_b	AAEL005113	0.86	0.47		1.28	0.208
	CCEae1D	AAEL015578	1.36	0.539		1.31	0.331
	CCEae1o	AAEL012886	0.87	0.811		0.35	0.503
	CCEae2D	AAEL010389	0.85	0.506		0.12	0.431
	CCEae3A	AAEL005112	1.75	0.067		2.08	0.000198
	CCEae3B	AAEL002385	1.08	0.811		0.76	0.251
	CCEae4A	AAEL005101	0.72	0.512		0.83	0.418
	CCEae4B	AAEL002378	1.71	0.0736		2.09	0.000266
	CCEae5A	AAEL005123	1.06	0.986		1.03	0.989
	CCEae5B	AAEL002391	0.54	0.056		1.1	0.925
	CCEae6A	AAEL015264	1.45	0.32		0.8	0.644
	CCEae6B	AAEL002373	No Data	No Data		1.97	0.0157
	CCEbe1o	AAEL012886	0.92	0.919		3.5	0.47
	CCEbe2o	AAEL012509	1.21	0.364		0.68	0.511
	CCEjhe1F	AAEL005200	0.58	0.398		1.03	0.989
	CCEjhe2o	AAEL004323	0.56	0.133		No Data	No Data
	CCejhe4F	AAEL005182	1	0.987		No Data	No Data
	CCEunk1o	AAEL000530	0.84	0.847		0.9	0.925
	CCEunk2o	AAEL004724	0.94	0.899		0.4	0.86
	CCEunk4o	AAEL001517	0.73	0.385		0.96	0.908
	CCEunk5o	AAEL000546	0.2	0.579		0.61	0.391
	CCEunk6o	AAEL000545	No Data	No Data		0.12	0.00429
	CCEunk7o	AAEL008757	1.86	0.0018		1.12	0.745
	CYP12F5_a	AAEL001960	0.96	0.962		0.79	0.508
	CYP12F5_b	AAEL001960	1.08	0.847		0.81	0.531
	CYP12F6	AAEL002005	2.43	0.413		No Data	No Data
	CYP302A1 v1	AAEL015655	0.72	0.112		0.94	0.989
	CYP304B3	AAEL014411	1.41	0.0679		0.32	0.767
	CYP304C1	AAEL014413	0.33	0.00223		0.07	0.000184
	CYP305A5	AAEL002043	0.81	0.607		0.93	0.782
	CYP305A6	AAEL002071	0.07	0.403		0.87	0.465
	CYP306A1	AAEL004888	0.53	0.27		1.33	0.767
	CYP314A1_a	AAEL010946	1.04	0.967		1.09	0.925
	CYP314A1_b	AAEL010946	1.21	0.796		1.64	0.767
	CYP315A1	AAEL011850	0.43	0.492		1.06	0.908
	CYP325AA1	AAEL004012	1.36	0.208		No Data	No Data
	CYP325G2_b	AAEL012766	No Data	No Data		0.53	0.0114
	CYP325G3	AAEL012772	No Data	No Data		0.88	0.38
	CYP325M1	AAEL012773	No Data	No Data		0.89	0.889
	CYP325M3	none	No Data	No Data		0.13	0.0642
	CYP325N2	AAEL012762	0.79	0.919		0.57	0.0411
	CYP325Q2_b	AAEL006058	1.04	0.967		0.49	0.00736
	CYP325T2	AAEL012761	1.21	0.919		1.03	0.989
	CYP325V1_a	none	0.9	0.869		0.91	0.989
	CYP325V1_b	none	No Data	No Data		0.55	0.00803
	CYP325X2_a	AAEL005696	0.97	0.967		No Data	No Data
	CYP325X2_b	AAEL005696	0.99	0.987		1.15	0.93
	CYP325X4	AAEL005700	0.36	0.245		2.22	0.423
	CYP325Y2	none	0.54	0.358		1.08	0.989
	CYP325Y3	none	0.75	0.27		2.81	0.508
	CYP329B1_a	AAEL003763	0.91	0.899		0.6	0.132
	CYP329B1_b	AAEL003763	0.78	0.752		0.48	0.824
	CYP49A1_a	AAEL008638	0.63	0.0862		0.63	0.331
	CYP49A1_b	AAEL008638	0.5	0.333		0.78	0.822
	CYP4AR2	AAEL010154	0.58	0.318		1.2	0.989
	CYP4C38_a	AAEL012266	0.82	0.191		0.51	0.144
	CYP4C38_b	AAEL012266	0.85	0.348		0.51	0.133
	CYP4C51	AAEL008018	1.04	0.967		2.8	0.658
	CYP4D23_a	AAEL007816	2.06	0.000293		1.21	0.767
	CYP4D23_b	AAEL007816	2.31	4.29e-06		2	0.0617
	CYP4D24	AAEL007815	1.12	0.512		0.82	0.908
	CYP4D37	AAEL007795	2.67	0.0741		0.77	0.916
	CYP4D38	AAEL007807	1.93	0.712		0.92	0.989
	CYP4D39	AAEL007808	No Data	No Data		0.41	0.324
	CYP4G36	AAEL004054	0.75	0.512		0.57	0.331
	CYP4H28	AAEL003380	0.78	0.377		2.92	0.052
	CYP4H29_a	AAEL007830	1.02	0.957		0.72	0.734
	CYP4H29_b	AAEL007830	1.05	0.832		0.87	0.644
	CYP4H30	AAEL003399	1.02	0.967		1.58	0.908
	CYP4J13	AAEL013555	No Data	No Data		1.41	0.509
	CYP4J14	AAEL013554	0.94	0.847		0.01	0.508
	CYP4J15	AAEL013556	2.49	1.24e-06		1.49	0.531
	CYP4K3	AAEL007798	0.82	0.364		0.78	0.208
	CYP6AA5_a	AAEL012492	1.62	0.00533		1	0.993
	CYP6AA5_b	AAEL012492	1.8	0.00829		0.84	0.792
	CYP6AG3	AAEL007024	1.24	0.265		0.89	0.418
	CYP6AG4	AAEL007010	1.23	0.304		0.86	0.509
	CYP6AG6	AAEL006992	0.94	0.847		0.64	0.248
	CYP6AG7_a	AAEL006989	0.68	0.0679		0.98	0.989
	CYP6AG7_b	AAEL006989	0.84	0.52		1.13	0.767
	CYP6AG8	AAEL015654	0.43	0.0028		0.78	0.431
	CYP6AH1_a	AAEL007473	0.98	0.967		1.39	0.756
	CYP6AK1	AAEL004941	2.48	0.505		0.58	0.796
	CYP6AL1_b	AAEL008889	0.83	0.796		0.27	0.0298
	CYP6BB2_a	AAEL014893	3.11	0.00368		1.43	0.925
	CYP6BZ1 v1	AAEL012494	1.02	0.967		No Data	No Data
	CYP6CB1	AAEL002046	No Data	No Data		2.72	0.0149
	CYP6CB2	AAEL002872	0.54	0.132		3.05	5.6e-07
	CYP6CC1	AAEL014890	0.72	0.1		0.81	0.989
	CYP6CD1	AAEL005006	2.46	0.0477		No Data	No Data
	CYP6F2	AAEL014678	1.4	0.307		No Data	No Data
	CYP6F3	AAEL014684	1.47	0.067		No Data	No Data
	CYP6M10_b	AAEL009125/B	1.8	0.000681		1.68	0.0264
	CYP6M11	AAEL009127	1.17	0.774		2.65	4.28e-05
	CYP6M5	AAEL009117	0.98	0.967		1.37	0.0129
	CYP6M6	AAEL009128	2.45	0.000111		2.9	0.0022
	CYP6M9	none	1.78	0.0296		1.14	0.908
	CYP6N11	AAEL009138	1.22	0.752		1.01	0.992
	CYP6N12_b	AAEL009124	0.68	0.0601		0.74	0.511
	CYP6N17	AAEL010158	0.52	0.556		1.89	0.724
	CYP6Nae1	none	1.47	0.27		0.65	0.796
	CYP6P12 v1	AAEL012491	0.73	0.293		1.48	0.908
	CYP6P12 v2	AAEL014891	0.84	0.512		0.47	0.00769
	CYP6Y3_a_	AAEL009132	2.19	0.00533		1.75	0.208
	CYP6Y3_b	AAEL009132	2.46	1.24e-06		1.66	0.052
	CYP6Z6_b	AAEL009123	2.26	0.000105		2.35	4.28e-05
	CYP6Z7_a	AAEL009130	1.49	0.056		1.57	0.255
	CYP6Z7_b	AAEL009130	1.05	0.847		0.96	0.962
	CYP6Z8_a	AAEL009131	1	0.994		1.28	0.908
	CYP6Z8_b	AAEL009131	1.8	0.128		0.98	0.931
	CYP6Z9	AAEL009129	0.71	0.307		0.84	0.727
	CYP9J10 v2	AAEL014614	0.96	0.899		0.72	0.767
	CYP9J15	AAEL006795	1.04	0.905		1.01	0.993
	CYP9J19 v1	AAEL006810	4.06	0.0477		2.44	0.0149
	CYP9J2_b	AAEL006805	0.85	0.808		0.97	0.992
	CYP9J20 v1	AAEL006814	0.4	0.000111		No Data	No Data
	CYP9J22 v1	AAEL006802	2.09	6.18e-05		3.35	0.0022
	CYP9J22 v2	AAEL014619	1.93	0.000681		3.41	4.56e-05
	CYP9J23_b	AAEL014615	5.38	4.29e-06		2.45	0.014
	CYP9J24	AAEL014613	0.98	0.967		0.37	0.727
	CYP9J27 v1	AAEL014616	1.15	0.686		0.84	0.865
	CYP9J28	AAEL014617	0.59	0.304		1.26	0.431
	CYP9J30	AAEL014603	1.37	0.117		No Data	No Data
	CYP9J32	AAEL008638	1.04	0.952		0.88	0.47
	CYP9J6_a	AAEL002638	1.66	0.0684		1.78	0.00574
	CYP9J6_b	AAEL002638	1.63	0.222		1.65	0.000255
	CYP9J7	AAEL014606	1.16	0.512		1.08	0.916
	CYP9J8 v1	AAEL006811	0.95	0.777		0.71	0.846
	CYP9J8 v2	AAEL014608	0.97	0.905		2.01	0.0198
	CYP9J9 v1	AAEL006793	1.9	0.0044		0.99	0.992
	CYP9J9 v2	AAEL014605	1.83	0.000502		0.74	0.509
	CYP9M5_b	AAEL001288	1.19	0.842		1.16	0.792
	CYP9M6_a	AAEL001312	0.48	0.0369		0.12	0.000509
	CYP9M8	AAEL009591	0.35	0.127		No Data	No Data
	CYP9M9_a	AAEL001807	0.79	0.543		3.62	0.0022
	CYP9M9_b	AAEL001807	0.3	0.00551		2.54	0.0022
	GSTd5	AAEL001071	0.87	0.505		0.88	0.767
	GSTx1	AAEL000092	1.13	0.8		0.48	0.112
	GSTx2	AAEL010500	0.94	0.752		0.74	0.49
	riboP_L31	AAEL009341	0.79	0.403		0.95	0.935
	Ribosomal_S17	AAEL004175	0.88	0.364		1.09	0.767
	Tpx1	AAEL013528	1.33	0.222		0.99	0.989
	TpX2	AAEL004112	0.89	0.686		0.39	0.365
	TPX3A	AAEL014548	1.11	0.905		0.36	0.823
	TpX3B	AAEL014548	0.62	0.318		0.52	0.00548
	Tpx4	AAEL002309	0.47	0.0601		0.1	0.0022
	TpX5	AAEL009051	0.85	0.869		1.32	0.767
	TrX1	AAEL010777	0.62	0.319		1.15	0.644
	TrX2	none	0.97	0.899		0.88	0.824
	TrX3	AAEL010372	1.15	0.657		0.83	0.756
	TrX4	AAEL008291	1	0.994		0.72	0.508
	TrxR	none	0.96	0.967		0.5	0.678
	*For each comparison, only probes showing consistent data in at least 3 hybridizations out of 6 were considered. t-test P values were corrected according to Benjamini and Hochberg multiple testing correction. Probes with suffixes _a and _b represent the same gene while probes with suffixes _v1 and _v2 represent 2 different alleles of the same gene.
